# Supplementary material for: Analysis of distribution equilibrium and influencing factors for older adult meal service facilities in mainland China
Source: Front Public Health. 2025 Jun 25;13:1578827. doi: 10.3389/fpubh.2025.1578827 (PMC12243874; doi:10.3389/fpubh.2025.1578827)
Supplement: Supplementary file 1 [file Table_1.XLSX]

## Sheet: Sheet1
Total Number of Elderly Meal Assistance Sites	Coverage of Elderly Meal Assistance Sites	Population Aged 65 and Above	Elderly Dependency Ratio	Higher Education Enrollment	GDP	Per Capita GDP	Number of Public Buses and Electric Vehicles in Operation	Number of Medical Institutions	Broadband Subscriber Count	Provincial Areas in China	Days for Policy Response
13610	2.42	740.7	0.246	12111	43944.1	5.9332	33130	92.825	3179.7	19	133
4327	1.26	452.3	0.199	6840	32200.1	7.1216	15627	40.129	2091.3	17	150
4675	1.01	613.2	0.238	9486	47050.6	7.683	28198	31.361	2947.1	14	122
1049	0.56	247	0.201	3832	11863.8	4.7867	10067	25.375	1186.7	43	70
778	0.24	419	0.306	9002	30209.4	7.2107	22200	34.137	1689.8	15	193
1115	1.08	136.7	0.258	4744	16737.3	12.2752	9665	6.799	673.4	1.2	210
1840	1.01	240	0.216	5261	24627	10.2677	11022	25.685	948.5	118	89
12046	1.57	1014.2	0.267	18340	92068.7	9.0771	63952	88.186	4581.9	16	70
1529	0.24	838.4	0.275	13858	60132.9	7.1835	31969	74.975	3767.8	49	101
1173	0.5	306.8	0.26	5712	15883.9	5.1563	18548	21.417	1211	46	112
1604	0.85	249.2	0.276	9751	47218.7	19.0321	17358	6.514	1205.5	0.634	136
5789	0.89	854.2	0.272	20332	128222	15.0487	51379	39.536	4754.6	10	141
1262	0.71	234.3	0.263	5033	13531.2	5.7739	12399	26.161	850.8	19	164
2253	0.51	584.9	0.249	10765	55803.6	9.5538	25116	38.586	2494.2	19	280
9944	5.04	260.3	0.122	4989	19125.9	7.3774	10495	18.416	1288.3	166	91
1080	0.45	319.7	0.282	6274	30145.8	9.4147	15208	23.389	1552.8	8.2	277
2634	0.83	419.1	0.182	7175	54355.1	12.9865	20163	30.023	2261.2	12	86
3600	0.37	1273	0.138	25369	135673	10.6985	63120	62.819	4824	18	378
2038	1.23	219	0.22	11055	43760.7	20.0278	23385	11.487	933.4	1.7	42
3576	1.19	395.9	0.223	8548	33786.1	8.5448	18171	35.133	1921.3	21	191
1009	1.82	73	0.149	1453	5315	7.2957	4373	4.863	373	6.6	175
11697	2.32	663.9	0.214	14021	82553.2	12.5043	45885	37.679	3608.5	10	270
484	0.13	503.6	0.213	7651	27202.4	5.4005	13904	34.888	2315.4	24	77
711	0.2	468.2	0.171	6624	30021.1	6.4107	15633	28.765	1778.3	39	140
3855	1.46	347.3	0.218	7535	25698.2	7.3984	15213	37.849	1605.1	16	264
5525	1.11	658	0.249	11452	50012.9	7.5938	32136	57.503	2744.1	21	259
112	0.4	36.6	0.088	462	2392.7	6.5642	874	7.058	145.5	120.28	189
206	0.07	387.2	0.198	5190	20913.3	5.4172	10884	30.695	1568.3	18	381
674	1.49	59.5	0.15	1057	3799.1	6.3903	3790	6.95	290.6	72	200
114	0.14	104.5	0.167	1869	7551.2	7.2958	4897	6.538	578.1	3.4	224
6602	0.89	983.3	0.23	14744	59132.4	6.0073	33750	85.044	4260.6	17	146
